# Supplementary material for: Global burden of myocarditis and cardiomyopathy in children and prediction for 2035 based on the global burden of disease study 2019
Source: Front Cardiovasc Med. 2023 May 2;10:1173015. doi: 10.3389/fcvm.2023.1173015 (PMC10185772; doi:10.3389/fcvm.2023.1173015)
Supplement: Supplementary file 2 [file Datasheet2.csv]

Table S1 The incidence and mortality rate of childhood myocarditis and cardiomyopathy in 21 regions worldwide from 1990 to 2019. Childhood myocarditis and cardiomyopathy affected 121,259 (95%UI 80,467�C173,790) boys and 77,216 (95%UI 50,684�C111,535) girls in 2019
	country name	year	Incidence rate	Death rate
1	Global	1990	8.261283585	0.83588551
2	Global	1991	8.226556411	0.820089832
3	Global	1992	8.193673938	0.807304968
4	Global	1993	8.164634309	0.79138216
5	Global	1994	8.140604292	0.777281229
6	Global	1995	8.12278798	0.760311669
7	Global	1996	8.109946116	0.741845203
8	Global	1997	8.099307351	0.726308113
9	Global	1998	8.090250752	0.713325988
10	Global	1999	8.081682476	0.705792968
11	Global	2000	8.073404788	0.693669046
12	Global	2001	8.066017889	0.679675817
13	Global	2002	8.058811362	0.663590547
14	Global	2003	8.050531441	0.652317806
15	Global	2004	8.039704753	0.64271822
16	Global	2005	8.024631775	0.640034158
17	Global	2006	7.983712719	0.632445091
18	Global	2007	7.912770667	0.624403297
19	Global	2008	7.833458026	0.616716168
20	Global	2009	7.76565746	0.605984206
21	Global	2010	7.727035234	0.589137541
22	Global	2011	7.710682743	0.576697179
23	Global	2012	7.698076661	0.564899401
24	Global	2013	7.688233468	0.552054934
25	Global	2014	7.680225311	0.536746787
26	Global	2015	7.674721416	0.525727438
27	Global	2016	7.673190077	0.50967966
28	Global	2017	7.67438591	0.49029071
29	Global	2018	7.681579777	0.47286423
30	Global	2019	7.695836738	0.455786214
31	Andean Latin America	1990	5.818857525	0.816504416
32	Andean Latin America	1991	5.821994601	0.804146714
33	Andean Latin America	1992	5.825448478	0.790241311
34	Andean Latin America	1993	5.828854559	0.762144956
35	Andean Latin America	1994	5.832055034	0.739956511
36	Andean Latin America	1995	5.835024374	0.717721505
37	Andean Latin America	1996	5.837071712	0.703192971
38	Andean Latin America	1997	5.837947969	0.706487946
39	Andean Latin America	1998	5.838513381	0.703416241
40	Andean Latin America	1999	5.839620181	0.700219077
41	Andean Latin America	2000	5.841909431	0.728371647
42	Andean Latin America	2001	5.850562454	0.736758922
43	Andean Latin America	2002	5.867384199	0.750397781
44	Andean Latin America	2003	5.887682173	0.75884819
45	Andean Latin America	2004	5.906145904	0.729152059
46	Andean Latin America	2005	5.917213119	0.687571663
47	Andean Latin America	2006	5.921981456	0.652025006
48	Andean Latin America	2007	5.925590292	0.615339673
49	Andean Latin America	2008	5.928216844	0.579646043
50	Andean Latin America	2009	5.930099754	0.548983356
51	Andean Latin America	2010	5.931574337	0.517090842
52	Andean Latin America	2011	5.932357919	0.48494473
53	Andean Latin America	2012	5.932029237	0.457784772
54	Andean Latin America	2013	5.9307023	0.437861673
55	Andean Latin America	2014	5.92903635	0.417380645
56	Andean Latin America	2015	5.927350716	0.401803398
57	Andean Latin America	2016	5.925726712	0.392476297
58	Andean Latin America	2017	5.923675132	0.379815493
59	Andean Latin America	2018	5.920984761	0.36665201
60	Andean Latin America	2019	5.918304342	0.357961332
61	Australasia	1990	7.184019901	0.725199173
62	Australasia	1991	7.159923856	0.675377053
63	Australasia	1992	7.139434546	0.662781578
64	Australasia	1993	7.124034629	0.632482884
65	Australasia	1994	7.112141512	0.614285405
66	Australasia	1995	7.105388898	0.585354951
67	Australasia	1996	7.104755771	0.574955011
68	Australasia	1997	7.105148384	0.544548766
69	Australasia	1998	7.10850953	0.517531714
70	Australasia	1999	7.112528423	0.498565114
71	Australasia	2000	7.1164243	0.471108767
72	Australasia	2001	7.113946732	0.441688094
73	Australasia	2002	7.102913195	0.417105276
74	Australasia	2003	7.087860827	0.396477854
75	Australasia	2004	7.076171006	0.377210067
76	Australasia	2005	7.0713294	0.362519624
77	Australasia	2006	7.067633492	0.351275273
78	Australasia	2007	7.060603801	0.343841701
79	Australasia	2008	7.051709404	0.336756099
80	Australasia	2009	7.043322398	0.326085065
81	Australasia	2010	7.037019979	0.311889949
82	Australasia	2011	7.033322316	0.287352029
83	Australasia	2012	7.030444143	0.268144752
84	Australasia	2013	7.028087477	0.254254746
85	Australasia	2014	7.02542774	0.236182307
86	Australasia	2015	7.020306193	0.231787666
87	Australasia	2016	7.014487618	0.21687782
88	Australasia	2017	7.009494851	0.215696915
89	Australasia	2018	7.02451732	0.214667602
90	Australasia	2019	7.062237367	0.212203487
91	Caribbean	1990	6.081863323	1.45829734
92	Caribbean	1991	6.075337689	1.409701039
93	Caribbean	1992	6.070026374	1.377313886
94	Caribbean	1993	6.065995539	1.338143289
95	Caribbean	1994	6.063496843	1.299104411
96	Caribbean	1995	6.062384782	1.271792985
97	Caribbean	1996	6.062817891	1.24254753
98	Caribbean	1997	6.06611544	1.241933927
99	Caribbean	1998	6.071846856	1.198971237
100	Caribbean	1999	6.078940612	1.198502203
101	Caribbean	2000	6.086710547	1.18027575
102	Caribbean	2001	6.093470582	1.169738262
103	Caribbean	2002	6.099092855	1.157673892
104	Caribbean	2003	6.104847963	1.156413722
105	Caribbean	2004	6.110577582	1.169536084
106	Caribbean	2005	6.115751635	1.175803259
107	Caribbean	2006	6.120233538	1.174671111
108	Caribbean	2007	6.12297439	1.182714646
109	Caribbean	2008	6.123340486	1.189229394
110	Caribbean	2009	6.121985009	1.195837062
111	Caribbean	2010	6.119499467	1.197747449
112	Caribbean	2011	6.117290344	1.230259418
113	Caribbean	2012	6.115993823	1.254113754
114	Caribbean	2013	6.115151605	1.271124392
115	Caribbean	2014	6.114527659	1.267655273
116	Caribbean	2015	6.113661401	1.283095443
117	Caribbean	2016	6.112932649	1.276580575
118	Caribbean	2017	6.11229381	1.249080642
119	Caribbean	2018	6.111684616	1.23298785
120	Caribbean	2019	6.111288517	1.224314877
121	Central Asia	1990	7.487651982	0.480314514
122	Central Asia	1991	7.485714666	0.498453215
123	Central Asia	1992	7.485995288	0.520405295
124	Central Asia	1993	7.488023792	0.530433616
125	Central Asia	1994	7.493162253	0.526827771
126	Central Asia	1995	7.501008531	0.509506978
127	Central Asia	1996	7.511515566	0.498171655
128	Central Asia	1997	7.524889775	0.49521544
129	Central Asia	1998	7.54128486	0.511628511
130	Central Asia	1999	7.559794291	0.536785726
131	Central Asia	2000	7.581134795	0.569624554
132	Central Asia	2001	7.603816701	0.595765269
133	Central Asia	2002	7.6261511	0.612605454
134	Central Asia	2003	7.646075389	0.63108874
135	Central Asia	2004	7.662069208	0.660065721
136	Central Asia	2005	7.673352183	0.687549493
137	Central Asia	2006	7.678977109	0.692621642
138	Central Asia	2007	7.677836978	0.685372094
139	Central Asia	2008	7.670366526	0.68100773
140	Central Asia	2009	7.65796445	0.659818059
141	Central Asia	2010	7.641475277	0.644336766
142	Central Asia	2011	7.620931903	0.610381216
143	Central Asia	2012	7.59869592	0.584765765
144	Central Asia	2013	7.576345027	0.566493725
145	Central Asia	2014	7.555259102	0.547593547
146	Central Asia	2015	7.536179949	0.512203269
147	Central Asia	2016	7.520508211	0.487353317
148	Central Asia	2017	7.509518186	0.458350901
149	Central Asia	2018	7.504023097	0.442663489
150	Central Asia	2019	7.50372464	0.427105224
151	Central Europe	1990	8.66583049	0.801681303
152	Central Europe	1991	8.698721163	0.749014741
153	Central Europe	1992	8.729357244	0.717567635
154	Central Europe	1993	8.75553632	0.678630399
155	Central Europe	1994	8.776283098	0.690590471
156	Central Europe	1995	8.792906109	0.642404814
157	Central Europe	1996	8.806670181	0.621637678
158	Central Europe	1997	8.819158426	0.599460622
159	Central Europe	1998	8.830772832	0.585876681
160	Central Europe	1999	8.841020202	0.56832804
161	Central Europe	2000	8.853727012	0.548048545
162	Central Europe	2001	8.856953588	0.528912372
163	Central Europe	2002	8.843317477	0.519624297
164	Central Europe	2003	8.819615877	0.506620323
165	Central Europe	2004	8.794900995	0.496996308
166	Central Europe	2005	8.78028746	0.485983589
167	Central Europe	2006	8.772723418	0.473126315
168	Central Europe	2007	8.761793667	0.459681127
169	Central Europe	2008	8.744943895	0.443070473
170	Central Europe	2009	8.723109399	0.426944545
171	Central Europe	2010	8.696244258	0.399870955
172	Central Europe	2011	8.672871059	0.376549224
173	Central Europe	2012	8.657887185	0.356898777
174	Central Europe	2013	8.647421252	0.34606316
175	Central Europe	2014	8.638491512	0.333214828
176	Central Europe	2015	8.628322448	0.323008076
177	Central Europe	2016	8.616842126	0.314822606
178	Central Europe	2017	8.609687561	0.30379726
179	Central Europe	2018	8.636755474	0.294083954
180	Central Europe	2019	8.702704852	0.283084737
181	Central Latin America	1990	6.443528626	0.46410323
182	Central Latin America	1991	6.444280797	0.464443664
183	Central Latin America	1992	6.444494401	0.468456542
184	Central Latin America	1993	6.44430229	0.474465563
185	Central Latin America	1994	6.44379578	0.478601196
186	Central Latin America	1995	6.44313712	0.477817848
187	Central Latin America	1996	6.442604493	0.480591632
188	Central Latin America	1997	6.442382242	0.477000163
189	Central Latin America	1998	6.442620454	0.476927137
190	Central Latin America	1999	6.443366232	0.476452051
191	Central Latin America	2000	6.444697915	0.476172007
192	Central Latin America	2001	6.446874299	0.471838561
193	Central Latin America	2002	6.449914453	0.470454952
194	Central Latin America	2003	6.453631081	0.470052157
195	Central Latin America	2004	6.457821889	0.465490746
196	Central Latin America	2005	6.462348568	0.475101197
197	Central Latin America	2006	6.467023754	0.486040564
198	Central Latin America	2007	6.471755025	0.50168787
199	Central Latin America	2008	6.476304538	0.513284946
200	Central Latin America	2009	6.480467848	0.522127776
201	Central Latin America	2010	6.484088534	0.517951531
202	Central Latin America	2011	6.48699814	0.504515434
203	Central Latin America	2012	6.489107948	0.50043111
204	Central Latin America	2013	6.490533747	0.495064018
205	Central Latin America	2014	6.49147343	0.485684814
206	Central Latin America	2015	6.492180585	0.471405713
207	Central Latin America	2016	6.493411713	0.450062206
208	Central Latin America	2017	6.495243378	0.433955972
209	Central Latin America	2018	6.496615057	0.418802032
210	Central Latin America	2019	6.497328382	0.398918394
211	Central Sub-Saharan Africa	1990	6.624596258	1.705038606
212	Central Sub-Saharan Africa	1991	6.62467838	1.687651096
213	Central Sub-Saharan Africa	1992	6.625203739	1.663317632
214	Central Sub-Saharan Africa	1993	6.626131834	1.633835523
215	Central Sub-Saharan Africa	1994	6.627506298	1.600888482
216	Central Sub-Saharan Africa	1995	6.629258799	1.564965965
217	Central Sub-Saharan Africa	1996	6.631201152	1.521272265
218	Central Sub-Saharan Africa	1997	6.633288572	1.477559527
219	Central Sub-Saharan Africa	1998	6.635493439	1.446574508
220	Central Sub-Saharan Africa	1999	6.637746123	1.420489872
221	Central Sub-Saharan Africa	2000	6.640019474	1.399322365
222	Central Sub-Saharan Africa	2001	6.642171368	1.370293382
223	Central Sub-Saharan Africa	2002	6.644016785	1.342678615
224	Central Sub-Saharan Africa	2003	6.645425344	1.331460127
225	Central Sub-Saharan Africa	2004	6.646292494	1.312663795
226	Central Sub-Saharan Africa	2005	6.646563898	1.289167243
227	Central Sub-Saharan Africa	2006	6.646393159	1.26721851
228	Central Sub-Saharan Africa	2007	6.645941123	1.240694355
229	Central Sub-Saharan Africa	2008	6.645389578	1.21041211
230	Central Sub-Saharan Africa	2009	6.64497241	1.175768132
231	Central Sub-Saharan Africa	2010	6.645005001	1.140465157
232	Central Sub-Saharan Africa	2011	6.645651388	1.106392346
233	Central Sub-Saharan Africa	2012	6.647018388	1.081393167
234	Central Sub-Saharan Africa	2013	6.649276769	1.052679278
235	Central Sub-Saharan Africa	2014	6.652549108	1.019833574
236	Central Sub-Saharan Africa	2015	6.656792735	0.978060923
237	Central Sub-Saharan Africa	2016	6.662001212	0.915004699
238	Central Sub-Saharan Africa	2017	6.668227283	0.861185828
239	Central Sub-Saharan Africa	2018	6.675371905	0.837918342
240	Central Sub-Saharan Africa	2019	6.682888126	0.795451614
241	High-income North America	1990	7.6543137	0.896450706
242	High-income North America	1991	7.388297901	0.895436133
243	High-income North America	1992	7.159475715	0.87946882
244	High-income North America	1993	6.981707342	0.884210748
245	High-income North America	1994	6.868734625	0.882533529
246	High-income North America	1995	6.836846371	0.865034002
247	High-income North America	1996	6.852282185	0.843105378
248	High-income North America	1997	6.865064117	0.837752246
249	High-income North America	1998	6.876550852	0.834349275
250	High-income North America	1999	6.885830009	0.822493369
251	High-income North America	2000	6.89203117	0.807345729
252	High-income North America	2001	6.901810893	0.799326408
253	High-income North America	2002	6.914389709	0.795355335
254	High-income North America	2003	6.92404235	0.787770033
255	High-income North America	2004	6.928737261	0.76862347
256	High-income North America	2005	6.919231662	0.760095557
257	High-income North America	2006	6.875638044	0.744809581
258	High-income North America	2007	6.802348168	0.733766056
259	High-income North America	2008	6.719760476	0.700567679
260	High-income North America	2009	6.649436788	0.655307458
261	High-income North America	2010	6.612949055	0.61304193
262	High-income North America	2011	6.602908888	0.595977272
263	High-income North America	2012	6.596645148	0.581204163
264	High-income North America	2013	6.597504398	0.573777205
265	High-income North America	2014	6.607347156	0.565837906
266	High-income North America	2015	6.626632088	0.568973809
267	High-income North America	2016	6.689426036	0.567234963
268	High-income North America	2017	6.812071446	0.560994375
269	High-income North America	2018	7.051204055	0.548407692
270	High-income North America	2019	7.421357374	0.537449978
271	East Asia	1990	10.91799462	1.091234224
272	East Asia	1991	10.88498465	1.079805166
273	East Asia	1992	10.84938959	1.068424718
274	East Asia	1993	10.81526618	1.043674499
275	East Asia	1994	10.78624765	1.032483438
276	East Asia	1995	10.76475013	1.01452262
277	East Asia	1996	10.75231564	0.992989066
278	East Asia	1997	10.74768146	0.9668105
279	East Asia	1998	10.7496941	0.942593897
280	East Asia	1999	10.75761172	0.922111578
281	East Asia	2000	10.77108891	0.888786713
282	East Asia	2001	10.79036533	0.856409064
283	East Asia	2002	10.81369732	0.811952252
284	East Asia	2003	10.83803789	0.773657051
285	East Asia	2004	10.85938295	0.751929786
286	East Asia	2005	10.87391729	0.742675491
287	East Asia	2006	10.74828064	0.739350363
288	East Asia	2007	10.43341197	0.733968261
289	East Asia	2008	10.0469248	0.747462382
290	East Asia	2009	9.708844265	0.749677159
291	East Asia	2010	9.54607545	0.729782084
292	East Asia	2011	9.51858788	0.705700982
293	East Asia	2012	9.495808434	0.686741232
294	East Asia	2013	9.475157408	0.667205597
295	East Asia	2014	9.455821294	0.630835634
296	East Asia	2015	9.439703398	0.613763377
297	East Asia	2016	9.426122787	0.609306669
298	East Asia	2017	9.410063983	0.575846767
299	East Asia	2018	9.393754197	0.523889444
300	East Asia	2019	9.380902592	0.480858129
301	Eastern Europe	1990	9.817228887	0.556271609
302	Eastern Europe	1991	9.835351208	0.561525417
303	Eastern Europe	1992	9.858889965	0.574480876
304	Eastern Europe	1993	9.888568742	0.615986869
305	Eastern Europe	1994	9.919120413	0.643159458
306	Eastern Europe	1995	9.949777511	0.660685788
307	Eastern Europe	1996	9.982081759	0.6499946
308	Eastern Europe	1997	10.01704702	0.642124592
309	Eastern Europe	1998	10.05376912	0.662051734
310	Eastern Europe	1999	10.08907863	0.71402586
311	Eastern Europe	2000	10.12024387	0.768082729
312	Eastern Europe	2001	10.14887076	0.798316175
313	Eastern Europe	2002	10.16896408	0.818022605
314	Eastern Europe	2003	10.1744597	0.858568082
315	Eastern Europe	2004	10.17063872	0.883636534
316	Eastern Europe	2005	10.15902205	0.943249435
317	Eastern Europe	2006	10.13167076	0.938935324
318	Eastern Europe	2007	10.08657414	0.926096408
319	Eastern Europe	2008	10.03164093	0.888725668
320	Eastern Europe	2009	9.97589289	0.835139044
321	Eastern Europe	2010	9.923815212	0.784402568
322	Eastern Europe	2011	9.878385747	0.750348637
323	Eastern Europe	2012	9.843633581	0.760151278
324	Eastern Europe	2013	9.820172762	0.719831757
325	Eastern Europe	2014	9.799902213	0.702912315
326	Eastern Europe	2015	9.782981576	0.664514303
327	Eastern Europe	2016	9.774985254	0.619145349
328	Eastern Europe	2017	9.777639206	0.558366028
329	Eastern Europe	2018	9.789163372	0.551098523
330	Eastern Europe	2019	9.806852682	0.541668875
331	Eastern Sub-Saharan Africa	1990	6.952929527	2.225096588
332	Eastern Sub-Saharan Africa	1991	6.95976546	2.172190287
333	Eastern Sub-Saharan Africa	1992	6.966856396	2.135462916
334	Eastern Sub-Saharan Africa	1993	6.973814895	2.082447481
335	Eastern Sub-Saharan Africa	1994	6.977678641	2.016961776
336	Eastern Sub-Saharan Africa	1995	6.979288437	1.950250184
337	Eastern Sub-Saharan Africa	1996	6.979625568	1.887558146
338	Eastern Sub-Saharan Africa	1997	6.97949641	1.83485175
339	Eastern Sub-Saharan Africa	1998	6.979323679	1.798231027
340	Eastern Sub-Saharan Africa	1999	6.978531471	1.756614786
341	Eastern Sub-Saharan Africa	2000	6.977068545	1.70651027
342	Eastern Sub-Saharan Africa	2001	6.975396013	1.660675299
343	Eastern Sub-Saharan Africa	2002	6.973770006	1.646100675
344	Eastern Sub-Saharan Africa	2003	6.972617576	1.629657104
345	Eastern Sub-Saharan Africa	2004	6.972117121	1.619963445
346	Eastern Sub-Saharan Africa	2005	6.971955763	1.619143621
347	Eastern Sub-Saharan Africa	2006	6.972140761	1.612221881
348	Eastern Sub-Saharan Africa	2007	6.972815204	1.596291991
349	Eastern Sub-Saharan Africa	2008	6.97393785	1.559547539
350	Eastern Sub-Saharan Africa	2009	6.975723531	1.516359853
351	Eastern Sub-Saharan Africa	2010	6.978202542	1.477862193
352	Eastern Sub-Saharan Africa	2011	6.980978592	1.454197593
353	Eastern Sub-Saharan Africa	2012	6.983946089	1.42066887
354	Eastern Sub-Saharan Africa	2013	6.987277654	1.38903363
355	Eastern Sub-Saharan Africa	2014	6.990867304	1.350623052
356	Eastern Sub-Saharan Africa	2015	6.994705174	1.304065439
357	Eastern Sub-Saharan Africa	2016	6.99864803	1.250704823
358	Eastern Sub-Saharan Africa	2017	7.00242284	1.190767667
359	Eastern Sub-Saharan Africa	2018	7.006008028	1.151587448
360	Eastern Sub-Saharan Africa	2019	7.008955085	1.107797089
361	High-income Asia Pacific	1990	12.73212128	0.665106754
362	High-income Asia Pacific	1991	12.73263384	0.65190042
363	High-income Asia Pacific	1992	12.72822083	0.654541557
364	High-income Asia Pacific	1993	12.72131415	0.644999416
365	High-income Asia Pacific	1994	12.71654392	0.63109783
366	High-income Asia Pacific	1995	12.71718253	0.619852726
367	High-income Asia Pacific	1996	12.71994704	0.594076823
368	High-income Asia Pacific	1997	12.72084585	0.573837786
369	High-income Asia Pacific	1998	12.71871153	0.552965655
370	High-income Asia Pacific	1999	12.70795832	0.520265001
371	High-income Asia Pacific	2000	12.69206683	0.49220976
372	High-income Asia Pacific	2001	12.73270612	0.478175899
373	High-income Asia Pacific	2002	12.85762803	0.469184386
374	High-income Asia Pacific	2003	13.02213869	0.455540171
375	High-income Asia Pacific	2004	13.17731415	0.431683324
376	High-income Asia Pacific	2005	13.27642487	0.4185214
377	High-income Asia Pacific	2006	13.34221931	0.408297785
378	High-income Asia Pacific	2007	13.41980902	0.392091486
379	High-income Asia Pacific	2008	13.49193897	0.380928068
380	High-income Asia Pacific	2009	13.55171563	0.36813829
381	High-income Asia Pacific	2010	13.5898264	0.356462397
382	High-income Asia Pacific	2011	13.60853785	0.349311611
383	High-income Asia Pacific	2012	13.62055323	0.334866127
384	High-income Asia Pacific	2013	13.6299293	0.316450031
385	High-income Asia Pacific	2014	13.63522288	0.303651587
386	High-income Asia Pacific	2015	13.64263722	0.290116986
387	High-income Asia Pacific	2016	13.64470917	0.279062993
388	High-income Asia Pacific	2017	13.64053532	0.266135949
389	High-income Asia Pacific	2018	13.64937332	0.263263998
390	High-income Asia Pacific	2019	13.67764545	0.258858459
391	North Africa and Middle East	1990	5.658129144	1.94285642
392	North Africa and Middle East	1991	5.665047779	1.872996057
393	North Africa and Middle East	1992	5.670386478	1.825931622
394	North Africa and Middle East	1993	5.676837467	1.773308811
395	North Africa and Middle East	1994	5.684385661	1.709291648
396	North Africa and Middle East	1995	5.692179098	1.653121007
397	North Africa and Middle East	1996	5.700087314	1.57413971
398	North Africa and Middle East	1997	5.708236269	1.518727971
399	North Africa and Middle East	1998	5.716471626	1.467857498
400	North Africa and Middle East	1999	5.724213831	1.438557099
401	North Africa and Middle East	2000	5.730709399	1.404601115
402	North Africa and Middle East	2001	5.737344797	1.366888568
403	North Africa and Middle East	2002	5.745155545	1.320553472
404	North Africa and Middle East	2003	5.752780626	1.297878942
405	North Africa and Middle East	2004	5.757587255	1.278589513
406	North Africa and Middle East	2005	5.758296232	1.267105915
407	North Africa and Middle East	2006	5.756698742	1.248727598
408	North Africa and Middle East	2007	5.753852936	1.230264212
409	North Africa and Middle East	2008	5.74972402	1.209128554
410	North Africa and Middle East	2009	5.744151791	1.195487684
411	North Africa and Middle East	2010	5.7378629	1.158223105
412	North Africa and Middle East	2011	5.73261151	1.134111153
413	North Africa and Middle East	2012	5.728475182	1.099324372
414	North Africa and Middle East	2013	5.725651883	1.067605574
415	North Africa and Middle East	2014	5.724244454	1.026791606
416	North Africa and Middle East	2015	5.724429509	1.011096368
417	North Africa and Middle East	2016	5.726337387	0.943606985
418	North Africa and Middle East	2017	5.730243864	0.895620641
419	North Africa and Middle East	2018	5.730970593	0.853236543
420	North Africa and Middle East	2019	5.727020234	0.814401806
421	Oceania	1990	8.721330514	0.992220423
422	Oceania	1991	8.72146329	1.001663777
423	Oceania	1992	8.722249061	1.003474301
424	Oceania	1993	8.723470923	1.004527534
425	Oceania	1994	8.724851151	1.00204451
426	Oceania	1995	8.72618547	0.997998147
427	Oceania	1996	8.727331578	1.007647007
428	Oceania	1997	8.728266683	1.014289746
429	Oceania	1998	8.729089659	1.071341355
430	Oceania	1999	8.729968885	1.095570818
431	Oceania	2000	8.731091295	1.109889803
432	Oceania	2001	8.732491108	1.127755407
433	Oceania	2002	8.734243738	1.132022938
434	Oceania	2003	8.736388883	1.1226684
435	Oceania	2004	8.738983208	1.139408727
436	Oceania	2005	8.742018306	1.189569388
437	Oceania	2006	8.745424983	1.231080436
438	Oceania	2007	8.749214551	1.247764915
439	Oceania	2008	8.753143425	1.242682177
440	Oceania	2009	8.756801216	1.22365846
441	Oceania	2010	8.759756177	1.232769255
442	Oceania	2011	8.761610755	1.22799074
443	Oceania	2012	8.761932288	1.224255814
444	Oceania	2013	8.760762775	1.220936134
445	Oceania	2014	8.75828671	1.208375603
446	Oceania	2015	8.754668553	1.192527157
447	Oceania	2016	8.750083287	1.200814906
448	Oceania	2017	8.744744528	1.200329259
449	Oceania	2018	8.739292118	1.194483466
450	Oceania	2019	8.734229515	1.184302945
451	South Asia	1990	7.405222244	0.08083489
452	South Asia	1991	7.408419535	0.080286125
453	South Asia	1992	7.413455881	0.079127092
454	South Asia	1993	7.42014163	0.07823347
455	South Asia	1994	7.428163351	0.076824797
456	South Asia	1995	7.436954641	0.076005267
457	South Asia	1996	7.446192448	0.074054681
458	South Asia	1997	7.455748181	0.073935799
459	South Asia	1998	7.465185759	0.073686865
460	South Asia	1999	7.474120047	0.073685093
461	South Asia	2000	7.482203585	0.074198994
462	South Asia	2001	7.489015799	0.073404231
463	South Asia	2002	7.494172914	0.071619354
464	South Asia	2003	7.497933805	0.070683971
465	South Asia	2004	7.500758105	0.071620164
466	South Asia	2005	7.503216911	0.072581519
467	South Asia	2006	7.505757836	0.072596854
468	South Asia	2007	7.508593996	0.071749599
469	South Asia	2008	7.511911371	0.072641578
470	South Asia	2009	7.515781012	0.07235893
471	South Asia	2010	7.52025619	0.071657621
472	South Asia	2011	7.525413304	0.070921923
473	South Asia	2012	7.531174099	0.070172962
474	South Asia	2013	7.537185518	0.069639848
475	South Asia	2014	7.543213948	0.068107447
476	South Asia	2015	7.549088674	0.06697416
477	South Asia	2016	7.55466698	0.063247701
478	South Asia	2017	7.559992425	0.061682056
479	South Asia	2018	7.565229334	0.062617593
480	South Asia	2019	7.569957088	0.062419136
481	Southeast Asia	1990	8.767795156	0.499140678
482	Southeast Asia	1991	8.771545224	0.485073342
483	Southeast Asia	1992	8.775465526	0.475179472
484	Southeast Asia	1993	8.779732575	0.461180849
485	Southeast Asia	1994	8.784362187	0.455286797
486	Southeast Asia	1995	8.789131136	0.447347942
487	Southeast Asia	1996	8.793854148	0.447673483
488	Southeast Asia	1997	8.798565163	0.452232158
489	Southeast Asia	1998	8.803202391	0.449101828
490	Southeast Asia	1999	8.807770963	0.460691812
491	Southeast Asia	2000	8.812384471	0.463043142
492	Southeast Asia	2001	8.817160044	0.463126272
493	Southeast Asia	2002	8.822251855	0.458220654
494	Southeast Asia	2003	8.827695392	0.456235135
495	Southeast Asia	2004	8.833212664	0.445802218
496	Southeast Asia	2005	8.839034285	0.456117544
497	Southeast Asia	2006	8.847991415	0.426324557
498	Southeast Asia	2007	8.860694526	0.412828201
499	Southeast Asia	2008	8.87442934	0.408643658
500	Southeast Asia	2009	8.886627133	0.402494138
501	Southeast Asia	2010	8.894054833	0.388433297
502	Southeast Asia	2011	8.897931862	0.38135089
503	Southeast Asia	2012	8.901547788	0.374934453
504	Southeast Asia	2013	8.905040576	0.365330926
505	Southeast Asia	2014	8.908647985	0.360306273
506	Southeast Asia	2015	8.91257964	0.355312738
507	Southeast Asia	2016	8.916822791	0.346511664
508	Southeast Asia	2017	8.921264951	0.337731202
509	Southeast Asia	2018	8.925796709	0.328921792
510	Southeast Asia	2019	8.93029818	0.319507805
511	Southern Latin America	1990	6.368062457	1.288488911
512	Southern Latin America	1991	6.366282491	1.263367437
513	Southern Latin America	1992	6.36405319	1.204176705
514	Southern Latin America	1993	6.362237688	1.146414564
515	Southern Latin America	1994	6.361648107	1.094953852
516	Southern Latin America	1995	6.363463207	1.058603617
517	Southern Latin America	1996	6.368321127	0.99704648
518	Southern Latin America	1997	6.374484447	0.914674439
519	Southern Latin America	1998	6.379518894	0.886255289
520	Southern Latin America	1999	6.382645673	0.829412883
521	Southern Latin America	2000	6.386605477	0.797880035
522	Southern Latin America	2001	6.39243851	0.780119713
523	Southern Latin America	2002	6.399095094	0.785609184
524	Southern Latin America	2003	6.40709544	0.781812621
525	Southern Latin America	2004	6.415679896	0.738588657
526	Southern Latin America	2005	6.423813248	0.70474769
527	Southern Latin America	2006	6.433378796	0.685761775
528	Southern Latin America	2007	6.443829313	0.68928026
529	Southern Latin America	2008	6.452682726	0.67620421
530	Southern Latin America	2009	6.459673783	0.659298567
531	Southern Latin America	2010	6.462012996	0.625649829
532	Southern Latin America	2011	6.460155091	0.606263997
533	Southern Latin America	2012	6.458133852	0.580713599
534	Southern Latin America	2013	6.456305249	0.556560841
535	Southern Latin America	2014	6.4544977	0.542743405
536	Southern Latin America	2015	6.452418319	0.515716951
537	Southern Latin America	2016	6.450130673	0.505961899
538	Southern Latin America	2017	6.448101126	0.489377679
539	Southern Latin America	2018	6.444862905	0.477311725
540	Southern Latin America	2019	6.440006046	0.467367182
541	Southern Sub-Saharan Africa	1990	7.237447229	1.240566286
542	Southern Sub-Saharan Africa	1991	7.240872014	1.202992245
543	Southern Sub-Saharan Africa	1992	7.244822675	1.176536955
544	Southern Sub-Saharan Africa	1993	7.249354833	1.11336088
545	Southern Sub-Saharan Africa	1994	7.254496186	1.09450972
546	Southern Sub-Saharan Africa	1995	7.260338463	1.039930948
547	Southern Sub-Saharan Africa	1996	7.266969266	0.99129216
548	Southern Sub-Saharan Africa	1997	7.274382435	0.982291084
549	Southern Sub-Saharan Africa	1998	7.282304842	0.983587903
550	Southern Sub-Saharan Africa	1999	7.290460256	0.975819606
551	Southern Sub-Saharan Africa	2000	7.298445723	0.984462993
552	Southern Sub-Saharan Africa	2001	7.305734862	0.974153534
553	Southern Sub-Saharan Africa	2002	7.31166259	0.968302753
554	Southern Sub-Saharan Africa	2003	7.315853178	0.953316334
555	Southern Sub-Saharan Africa	2004	7.31809775	0.936480451
556	Southern Sub-Saharan Africa	2005	7.318256525	0.932752368
557	Southern Sub-Saharan Africa	2006	7.316205519	0.933744178
558	Southern Sub-Saharan Africa	2007	7.311925559	0.925521464
559	Southern Sub-Saharan Africa	2008	7.305918994	0.952751371
560	Southern Sub-Saharan Africa	2009	7.298618531	0.934505139
561	Southern Sub-Saharan Africa	2010	7.290379979	0.949257099
562	Southern Sub-Saharan Africa	2011	7.281812085	1.001441871
563	Southern Sub-Saharan Africa	2012	7.273685842	1.008648875
564	Southern Sub-Saharan Africa	2013	7.266482843	0.968644496
565	Southern Sub-Saharan Africa	2014	7.260653763	0.967177559
566	Southern Sub-Saharan Africa	2015	7.256535232	0.977087667
567	Southern Sub-Saharan Africa	2016	7.254335193	0.979170052
568	Southern Sub-Saharan Africa	2017	7.25421348	0.978101233
569	Southern Sub-Saharan Africa	2018	7.255805787	0.956241798
570	Southern Sub-Saharan Africa	2019	7.258499585	0.929553005
571	Tropical Latin America	1990	6.7981341	1.762951789
572	Tropical Latin America	1991	6.806348699	1.707791094
573	Tropical Latin America	1992	6.81566195	1.650019496
574	Tropical Latin America	1993	6.825512897	1.615910116
575	Tropical Latin America	1994	6.835331036	1.586379266
576	Tropical Latin America	1995	6.844544733	1.557367403
577	Tropical Latin America	1996	6.852570045	1.53667061
578	Tropical Latin America	1997	6.859050967	1.537769334
579	Tropical Latin America	1998	6.863799208	1.533806534
580	Tropical Latin America	1999	6.866758708	1.584380236
581	Tropical Latin America	2000	6.86813111	1.623431249
582	Tropical Latin America	2001	6.868256773	1.639215957
583	Tropical Latin America	2002	6.867554937	1.598329125
584	Tropical Latin America	2003	6.866522313	1.586987081
585	Tropical Latin America	2004	6.86551983	1.571095219
586	Tropical Latin America	2005	6.864686948	1.546898252
587	Tropical Latin America	2006	6.864083764	1.524675929
588	Tropical Latin America	2007	6.863626194	1.494938344
589	Tropical Latin America	2008	6.863227852	1.456065002
590	Tropical Latin America	2009	6.862892384	1.419018433
591	Tropical Latin America	2010	6.862661862	1.376731951
592	Tropical Latin America	2011	6.86253247	1.331458646
593	Tropical Latin America	2012	6.862490384	1.281961084
594	Tropical Latin America	2013	6.862392304	1.222887396
595	Tropical Latin America	2014	6.862036412	1.163760709
596	Tropical Latin America	2015	6.861137438	1.096109982
597	Tropical Latin America	2016	6.859377282	1.052538544
598	Tropical Latin America	2017	6.857472503	0.999970004
599	Tropical Latin America	2018	6.856118476	0.950771294
600	Tropical Latin America	2019	6.855679495	0.909141841
601	Western Europe	1990	8.812881236	0.553777449
602	Western Europe	1991	8.788185014	0.539022522
603	Western Europe	1992	8.7640192	0.516745236
604	Western Europe	1993	8.74208207	0.500137699
605	Western Europe	1994	8.726155338	0.473937271
606	Western Europe	1995	8.717793427	0.456054257
607	Western Europe	1996	8.710942968	0.445478233
608	Western Europe	1997	8.699002712	0.431430794
609	Western Europe	1998	8.683226845	0.417569744
610	Western Europe	1999	8.66592644	0.405651912
611	Western Europe	2000	8.651390812	0.390504088
612	Western Europe	2001	8.63286434	0.375321671
613	Western Europe	2002	8.606685185	0.358712878
614	Western Europe	2003	8.58258397	0.345164968
615	Western Europe	2004	8.565291935	0.325860427
616	Western Europe	2005	8.560568819	0.309327199
617	Western Europe	2006	8.562259252	0.298648096
618	Western Europe	2007	8.562700481	0.286390657
619	Western Europe	2008	8.560914594	0.272899873
620	Western Europe	2009	8.556305556	0.258099514
621	Western Europe	2010	8.552746685	0.24107341
622	Western Europe	2011	8.557720365	0.225256178
623	Western Europe	2012	8.571218742	0.212556619
624	Western Europe	2013	8.586148345	0.20106148
625	Western Europe	2014	8.599620722	0.194192496
626	Western Europe	2015	8.605769762	0.191168923
627	Western Europe	2016	8.605474641	0.187123133
628	Western Europe	2017	8.604159259	0.181406389
629	Western Europe	2018	8.656344373	0.180851969
630	Western Europe	2019	8.773129063	0.178877117
631	Western Sub-Saharan Africa	1990	6.956574756	0.737320218
632	Western Sub-Saharan Africa	1991	6.961068911	0.73928176
633	Western Sub-Saharan Africa	1992	6.966172264	0.745803011
634	Western Sub-Saharan Africa	1993	6.971518989	0.750799068
635	Western Sub-Saharan Africa	1994	6.97699361	0.752092637
636	Western Sub-Saharan Africa	1995	6.982546642	0.751976541
637	Western Sub-Saharan Africa	1996	6.987994453	0.760400239
638	Western Sub-Saharan Africa	1997	6.993104958	0.746169034
639	Western Sub-Saharan Africa	1998	6.997740964	0.735636105
640	Western Sub-Saharan Africa	1999	7.001834281	0.72293432
641	Western Sub-Saharan Africa	2000	7.005417667	0.696910474
642	Western Sub-Saharan Africa	2001	7.008363671	0.670363817
643	Western Sub-Saharan Africa	2002	7.010647498	0.656993908
644	Western Sub-Saharan Africa	2003	7.012325942	0.642107209
645	Western Sub-Saharan Africa	2004	7.013351467	0.632950069
646	Western Sub-Saharan Africa	2005	7.013780624	0.623760618
647	Western Sub-Saharan Africa	2006	7.013774115	0.622646394
648	Western Sub-Saharan Africa	2007	7.013510211	0.614323683
649	Western Sub-Saharan Africa	2008	7.013356484	0.596483648
650	Western Sub-Saharan Africa	2009	7.013560498	0.589051991
651	Western Sub-Saharan Africa	2010	7.014412561	0.578436009
652	Western Sub-Saharan Africa	2011	7.016113479	0.571305923
653	Western Sub-Saharan Africa	2012	7.01862076	0.56876057
654	Western Sub-Saharan Africa	2013	7.021830119	0.566368284
655	Western Sub-Saharan Africa	2014	7.025740586	0.563662102
656	Western Sub-Saharan Africa	2015	7.030310686	0.567234627
657	Western Sub-Saharan Africa	2016	7.035566916	0.567724842
658	Western Sub-Saharan Africa	2017	7.041508102	0.557291862
659	Western Sub-Saharan Africa	2018	7.047834801	0.539756845
660	Western Sub-Saharan Africa	2019	7.053954702	0.525497312
