# Supplementary material for: Global burden of myocarditis and cardiomyopathy in children and prediction for 2035 based on the global burden of disease study 2019
Source: Front Cardiovasc Med. 2023 May 2;10:1173015. doi: 10.3389/fcvm.2023.1173015 (PMC10185772; doi:10.3389/fcvm.2023.1173015)
Supplement: Supplementary file 3 [file Datasheet3.csv]

Table S2 The incidence rate of childhood myocarditis and cardiomyopathy by country and SDI in 2019. At the country level, the incidence of age-standardized childhood myocarditis and cardiomyopathy showed an increasing trend in 2019 as SDI increased, with Japan having the highest incidence and Afghanistan, the lowest
Country name	Incidence rate	Incidence rate lower	Incidence rate upper	Year	SDI
Cambodia	8.309199674	5.512910345	11.91223311	2019	0.469
Canada	7.320742381	4.810306826	10.64100455	2019	0.873
United States of America	7.431403386	5.094209484	10.21674812	2019	0.859
Antigua and Barbuda	6.199663149	4.027976011	9.050515471	2019	0.743
Bahamas	6.178391014	4.003734604	9.118543571	2019	0.796
Barbados	6.206520483	4.029580489	9.072741199	2019	0.742
Belize	6.152084188	4.022725768	9.038431475	2019	0.603
Cuba	6.177470222	4.044307764	9.066696659	2019	0.668
Indonesia	9.283718666	6.218494134	13.51883157	2019	0.66
Dominica	6.205467412	4.027390989	9.082533639	2019	0.729
Dominican Republic	6.09198587	4.021584028	8.815480807	2019	0.592
Grenada	6.197384588	4.046769086	9.065019418	2019	0.669
Guyana	6.128378082	4.036746416	8.930001921	2019	0.618
Haiti	6.053816422	3.996538043	8.763131694	2019	0.432
Jamaica	6.191370042	4.026010423	9.064045592	2019	0.684
Saint Lucia	6.217979009	4.021514684	9.08770038	2019	0.67
Saint Vincent and the Grenadines	6.166370623	4.03232453	9.059656654	2019	0.627
Suriname	6.131545156	4.019713073	8.961545028	2019	0.636
Trinidad and Tobago	6.133730659	4.015769143	8.978648767	2019	0.757
Lao People's Democratic Republic	8.309880709	5.515624901	11.91781	2019	0.49
Bolivia (Plurinational State of)	5.856464865	3.798182386	8.422620157	2019	0.566
Ecuador	5.931113275	3.830129676	8.578395202	2019	0.64
Peru	5.936910553	3.830756726	8.581593012	2019	0.648
Colombia	6.149403465	4.050197552	8.96946072	2019	0.633
Costa Rica	6.130444536	4.026514815	8.9557146	2019	0.68
El Salvador	6.128510548	4.035906057	8.926214737	2019	0.573
Guatemala	6.111809983	4.029807348	8.884063332	2019	0.526
Honduras	6.104686756	4.024317929	8.867087804	2019	0.496
Malaysia	8.37991009	5.527045836	12.05459781	2019	0.737
Mexico	6.876988027	4.453653108	10.03312327	2019	0.649
Nicaragua	6.109840322	4.013751544	8.888790472	2019	0.517
Panama	6.099830948	4.014365194	8.862609319	2019	0.686
Venezuela (Bolivarian Republic of)	6.119218815	4.015123388	8.919956347	2019	0.607
Brazil	6.885181936	4.455431406	10.03204972	2019	0.64
Paraguay	6.131547876	4.019896796	8.943728048	2019	0.638
Algeria	5.553592259	3.609956043	8.108077291	2019	0.652
Maldives	8.312509411	5.523323396	11.89315922	2019	0.562
Bahrain	5.76913686	3.711671286	8.442166174	2019	0.751
Egypt	5.639424197	3.661195948	8.243926145	2019	0.658
Iran (Islamic Republic of)	6.233765095	4.026057459	9.051387262	2019	0.67
Iraq	5.675514275	3.665148318	8.270704737	2019	0.671
Jordan	5.704291496	3.679151032	8.325495605	2019	0.731
Kuwait	5.602356339	3.641472228	8.182805947	2019	0.851
Lebanon	5.563022824	3.618147147	8.114394975	2019	0.708
Libya	5.83509339	3.756559743	8.559218029	2019	0.709
Morocco	5.701191235	3.674647282	8.343954723	2019	0.548
Palestine	5.615464851	3.645470223	8.207418469	2019	0.588
Myanmar	8.324610024	5.509120082	12.00930173	2019	0.521
Oman	5.506135744	3.587713882	8.02589049	2019	0.783
Qatar	5.63654349	3.662176608	8.234607872	2019	0.83
Saudi Arabia	5.832605821	3.75115819	8.535097307	2019	0.805
Syrian Arab Republic	5.901757513	3.811160975	8.666268004	2019	0.619
Tunisia	5.675598416	3.666418756	8.298689091	2019	0.672
Turkey	5.831740008	3.761582126	8.521490254	2019	0.748
United Arab Emirates	5.681140825	3.709988024	8.31072777	2019	0.88
Yemen	5.580201349	3.624187457	8.146143016	2019	0.412
Philippines	9.382016792	6.192829096	13.51041511	2019	0.623
Afghanistan	5.527818733	3.59278556	8.052759813	2019	0.343
Bangladesh	6.809425199	4.416978845	9.943524186	2019	0.483
Bhutan	6.826628672	4.412683813	9.989105229	2019	0.455
India	7.67906121	5.00017054	11.13190399	2019	0.566
Nepal	6.829538497	4.424881015	9.992801963	2019	0.422
Pakistan	7.560292419	4.912423111	10.88757579	2019	0.449
Angola	6.634157529	4.282929749	9.700253933	2019	0.47
Central African Republic	6.68804924	4.342663318	9.717011943	2019	0.274
Sri Lanka	8.344752138	5.491857502	12.08511102	2019	0.69
Congo	6.693254309	4.328602101	9.791955932	2019	0.568
Democratic Republic of the Congo	6.695107103	4.342876323	9.763806584	2019	0.382
Equatorial Guinea	6.92384402	4.494859291	10.08677064	2019	0.685
Gabon	6.726377528	4.3685993	9.803560363	2019	0.656
Burundi	6.633139448	4.295643765	9.668998246	2019	0.284
Comoros	6.776471493	4.398223115	9.90498658	2019	0.455
Djibouti	6.772040916	4.407796079	9.855200716	2019	0.459
Eritrea	6.749098566	4.376149331	9.847574583	2019	0.396
Ethiopia	7.523905538	4.884643177	10.82402396	2019	0.343
Thailand	8.427833396	5.519620014	12.23683375	2019	0.687
Kenya	7.57130203	4.940682922	10.94969061	2019	0.508
Madagascar	6.719080524	4.350361319	9.792957611	2019	0.396
Malawi	6.736489226	4.359145901	9.841890805	2019	0.384
Mauritius	8.433474989	5.522918669	12.20079171	2019	0.705
Mozambique	6.645256091	4.296603271	9.691786345	2019	0.307
Rwanda	6.737225396	4.365983425	9.831865536	2019	0.429
Seychelles	8.323330557	5.518400949	11.97257658	2019	0.724
Somalia	6.694925163	4.349924405	9.711384349	2019	0.081
United Republic of Tanzania	6.667687397	4.337893681	9.699517868	2019	0.423
Timor-Leste	8.341687788	5.529881677	11.98617425	2019	0.514
Uganda	6.700863938	4.355684912	9.751706639	2019	0.404
Zambia	6.690668424	4.334916144	9.744246016	2019	0.505
Botswana	6.76556394	4.384427006	9.883982821	2019	0.634
Lesotho	6.794600922	4.415369367	9.912626843	2019	0.507
Namibia	6.721294186	4.358574885	9.806940351	2019	0.612
South Africa	7.557303815	4.92553385	10.91239872	2019	0.678
Eswatini	6.777550342	4.391934313	9.878880442	2019	0.577
Zimbabwe	6.713160175	4.348658597	9.797289064	2019	0.476
Viet Nam	8.354453176	5.53591081	12.04982041	2019	0.617
Benin	6.652307913	4.306091726	9.679675819	2019	0.352
Burkina Faso	6.654946066	4.305277384	9.678154903	2019	0.257
Cameroon	6.72157653	4.348225035	9.823102548	2019	0.49
Cabo Verde	6.778477117	4.396551409	9.8952185	2019	0.525
Chad	6.621873207	4.286132426	9.635447693	2019	0.238
Côte d'Ivoire	6.709246704	4.370696607	9.764622384	2019	0.408
Gambia	6.718106847	4.354928426	9.798248197	2019	0.399
Ghana	6.750574397	4.378584076	9.844830423	2019	0.557
Guinea	6.657641689	4.301063971	9.705611753	2019	0.325
Guinea-Bissau	6.698516711	4.342720766	9.772982292	2019	0.355
Liberia	6.748012131	4.369591163	9.867565593	2019	0.37
Mali	6.66227244	4.330529222	9.670671015	2019	0.263
Mauritania	6.73406915	4.353109025	9.873649896	2019	0.496
Niger	6.619688541	4.285213485	9.629087289	2019	0.162
Nigeria	7.460230661	4.834992223	10.7413067	2019	0.515
Sao Tome and Principe	6.77616168	4.385635246	9.920596605	NA	NA
Senegal	6.754955746	4.373429438	9.862374054	2019	0.389
Sierra Leone	6.704262624	4.347373471	9.755761287	2019	0.347
Togo	6.72590999	4.352145282	9.827102354	2019	0.417
Fiji	8.725284763	5.745996557	12.46625871	2019	0.664
Kiribati	8.686404006	5.745850559	12.40808949	2019	0.527
Marshall Islands	8.727557614	5.758214414	12.4579145	2019	0.544
Micronesia (Federated States of)	8.806856339	5.759043236	12.55914748	2019	0.58
Papua New Guinea	8.734082774	5.784025061	12.35931333	2019	0.394
Samoa	8.786505927	5.742039422	12.58315083	2019	0.641
Solomon Islands	8.721742727	5.774691476	12.40341345	2019	0.407
Tonga	8.753327607	5.780822906	12.49570974	2019	0.636
American Samoa	8.824330754	5.767677785	12.59533985	2019	0.712
Vanuatu	8.696779776	5.74816677	12.43378999	2019	0.485
Bermuda	6.151880751	4.018237981	9.044067505	2019	0.813
Cook Islands	8.734532212	5.734507466	12.44394306	2019	0.764
Armenia	7.555060862	4.972859624	10.93405078	2019	0.689
Azerbaijan	7.581428938	4.983541248	10.96291971	2019	0.683
Greenland	7.185911827	4.718854422	10.39086883	2019	0.761
Georgia	7.535530182	4.93496814	10.94516206	2019	0.702
Guam	8.745947196	5.769284916	12.452185	2019	0.813
Kazakhstan	7.446128494	4.876299309	10.74800382	2019	0.723
Monaco	8.460940366	5.519270485	11.92021033	2019	0.902
Nauru	8.741130055	5.784311111	12.42650151	2019	0.618
Kyrgyzstan	7.471434045	4.88380468	10.77632617	2019	0.596
Niue	8.847326533	5.796255006	12.60054637	2019	0.711
Northern Mariana Islands	8.988341692	5.878699309	12.96240278	2019	0.771
Mongolia	7.399656527	4.835805963	10.63553158	2019	0.606
Palau	8.817495717	5.775037945	12.60473486	2019	0.738
Puerto Rico	6.253988268	4.020091438	9.190098222	2019	0.814
Tajikistan	7.501969457	4.912286954	10.78478118	2019	0.539
Saint Kitts and Nevis	6.1619058	4.021118287	9.067425367	2019	0.746
San Marino	8.438350142	5.505195566	11.93121352	2019	0.884
Turkmenistan	7.510605466	4.926214672	10.8297798	2019	0.67
Uzbekistan	7.523902036	4.935520985	10.85345426	2019	0.631
Tokelau	8.744229285	5.791873994	12.41613297	2019	0.626
Tuvalu	8.838072634	5.79258993	12.5930322	2019	0.589
United States Virgin Islands	6.125360845	4.015839173	8.943725838	2019	0.799
Albania	8.531074206	5.639979387	12.13846125	2019	0.681
South Sudan	6.757624903	4.378365657	9.844755511	2019	0.363
Bosnia and Herzegovina	8.452568953	5.548680158	12.06762709	2019	0.718
Bulgaria	8.320001046	5.446491118	11.85698989	2019	0.764
Croatia	7.927685475	5.417669739	10.88605192	2019	0.794
Czechia	9.279996759	6.127947147	13.10543182	2019	0.828
Hungary	8.384783477	5.520878539	11.93341457	2019	0.791
North Macedonia	8.392934595	5.524295505	11.92598709	2019	0.744
Montenegro	8.450947338	5.546328002	12.06405842	2019	0.791
Poland	9.774892683	6.427674963	13.95224155	2019	0.802
Romania	7.194668145	4.599106285	10.29015826	2019	0.76
Sudan	5.620551655	3.641707814	8.195905775	2019	0.515
Serbia	7.983267587	5.194713042	11.53481547	2019	0.767
Slovakia	9.089682715	5.936508759	12.90049931	2019	0.812
Slovenia	8.18781573	5.368874095	11.51313536	2019	0.84
Belarus	8.860434004	5.903079558	12.65933059	2019	0.745
Estonia	8.901455105	5.921259825	12.72876514	2019	0.835
Latvia	8.601363154	5.654279855	12.38102006	2019	0.82
China	9.374366224	6.254165995	13.22207083	2019	0.686
Lithuania	9.337243559	6.210057658	13.33778074	2019	0.843
Republic of Moldova	8.999844464	5.978868694	12.832493	2019	0.696
Russian Federation	9.874354173	6.551016208	14.22884304	2019	0.805
Ukraine	9.947692298	6.576763556	14.34054435	2019	0.736
Brunei Darussalam	11.80675005	7.965380682	16.53247076	2019	0.823
Japan	14.63584602	9.915611791	20.56285695	2019	0.87
Republic of Korea	11.74766051	7.930790327	16.48934066	2019	0.878
Singapore	11.6973592	7.904054133	16.2511811	2019	0.861
Democratic People's Republic of Korea	9.220086859	6.037878555	13.04538155	2019	0.558
Australia	7.021378388	4.523232352	10.04922035	2019	0.839
New Zealand	7.270001121	4.891139662	10.31509192	2019	0.84
Andorra	8.405420659	5.479128852	11.96346863	2019	0.894
Austria	10.00600229	6.658217297	13.69354502	2019	0.849
Belgium	6.972512567	4.579004314	9.796297081	2019	0.851
Cyprus	8.370918984	5.486327064	11.64748267	2019	0.841
Denmark	7.864977989	5.152335001	10.988867	2019	0.89
Finland	8.614307127	5.660254114	12.11795364	2019	0.856
Taiwan (Province of China)	10.09240618	7.474359385	13.30006291	2019	0.868
France	8.421960301	5.501616461	11.91031245	2019	0.834
Germany	8.374935878	5.46041088	11.73345558	2019	0.898
Greece	8.421341505	5.498541551	11.9191192	2019	0.794
Iceland	8.373426845	5.465292824	11.7864262	2019	0.869
Ireland	8.366021225	5.457626895	11.78954414	2019	0.867
Israel	8.417224008	5.484602102	11.71159643	2019	0.803
Italy	9.338586235	6.279049276	13.06375019	2019	0.801
Luxembourg	8.891872993	5.871425858	12.3995115	2019	0.895
Malta	8.452677391	5.509016459	11.84127995	2019	0.801
Netherlands	8.484809491	5.543111253	11.96643991	2019	0.883
Norway	9.565585432	6.269567708	13.88957969	2019	0.913
Portugal	8.982306832	5.914489015	12.54130497	2019	0.743
Spain	8.388176937	5.47006465	11.90676373	2019	0.767
Sweden	10.10923278	6.660211795	14.61696513	2019	0.872
Switzerland	6.604901946	4.265882707	9.323885586	2019	0.929
United Kingdom	9.796665461	6.443418437	13.7896675	2019	0.847
Argentina	6.433536871	4.1989037	9.322142541	2019	0.708
Chile	6.452244021	4.203663439	9.352870728	2019	0.759
Uruguay	6.473658564	4.2195497	9.312985484	2019	0.697
